# Supplementary material for: Assessment of Phenotypic Diversity in the USDA Collection of Quinoa Links Genotypic Adaptation to Germplasm Origin
Source: Plants (Basel). 2022 Mar 10;11(6):738. doi: 10.3390/plants11060738 (PMC8954766; doi:10.3390/plants11060738)
Supplement: Supplementary file 1 [file plants-11-00738-s001.zip]

Archive with 1 entries (1 files):
- plants-1596393-supplementary.pdf
